# Supplementary material for: Bacterial Species and Antimicrobial Resistance of Clinical Isolates from Pediatric Patients in Yangon, Myanmar, 2020
Source: Infect Dis Rep. 2022 Jan 6;14(1):26–32. doi: 10.3390/idr14010004 (PMC8788269; doi:10.3390/idr14010004)
Supplement: Supplementary file 1 [file idr-14-00004-s001.zip]

Archive with 1 entries (1 files):
- Supplementary Tables S1and S2.pdf
